# Supplementary material for: Tumor treating fields for newly diagnosed high‐grade glioma based on the criteria of 2021 WHO CNS5: A retrospective analysis of Chinese patients in a single center
Source: Cancer Med. 2024 Jun 10;13(11):e7350. doi: 10.1002/cam4.7350 (PMC11165168; doi:10.1002/cam4.7350)
Supplement: Supplementary file 1 — Table S1. [file CAM4-13-e7350-s001.xlsx]

## Sheet: Sheet1
ID	Age	Sex	Preoperative KPS	Pathological type(2016)	WHO Grade(2016)	Pathological type(2021)	WHO type(2021)	Location	MGMT promoter methylation	EGFR amplification, overexpression or rearrangement	IDH1/2 Mutation status	1p/19q deletions	TERT promoter mutation	Compliance	AE occurs	Grade of skin adverse reactions	TTFields treatment time, months	PFS Status	PFS, months	OS Status	OS, months
1	41	Female	90	Anaplastic astrocytoma	3	Oligodendroglioma	1	Frontal lobe	Methylated	Unknown	Mutant	Non co-deleted	No	0.83	Yes	1	10.3	Progression	11.6	Dead	14.5667
2	30	Female	90	Glioblastoma	4	Glioblastoma	4	Temporal lobe	Unmethylated	No	Wild-type	Non co-deleted	Yes	0.6	Yes	1	13.9	Progression	17.6333	Dead	19.7
3	79	Male	80	Glioblastoma	4	Astrocytoma	4	Frontal lobe	Methylated	Yes	Unknown	Unknown	Yes	0.86	Yes	1	10.7333	Progression	9.3	Dead	20.5333
4	50	Male	100	Diffuse astrocyte glioma	3	Glioblastoma	4	Parietal lobe	Unmethylated	Yes	Wild-type	Unknown	Yes	0.89	Yes	3	9.9	Progression	26.87	Survive	36.37
5	66	Female	90	Glioblastoma	4	Oligodendroglioma	1	Frontal lobe	Methylated	Yes	Unknown	Non co-deleted	Yes	0.84	Yes	1	20.2667	Progression	22.5667	Dead	25.7333
6	39	Female	100	Glioblastoma	4	Astrocytoma	3	Frontal lobe	Unmethylated	Yes	Mutant	Unknown	No	0.93	Yes	1	20.5333	Progression	21.7667	Dead	31.9
7	64	Male	100	Glioblastoma	4	Astrocytoma	4	Frontal lobe	Unmethylated	Yes	Unknown	Unknown	Yes	0.86	No		10.6	Progression	6.96667	Dead	15.0333
8	44	Male	100	Anaplastic astrocytoma	4	Astrocytoma	4	Thalamus	Unmethylated	No	Wild-type	Unknown	No	0.9	No		2.73333	Progression-free		Dead	4.7
9	57	Male	100	Glioblastoma	4	Glioblastoma	4	Temporal lobe	Methylated	Unknown	Wild-type	Unknown	Yes	0.98	Yes	1	15.4333	Progression	13.5667	Dead	19.6333
10	56	Female	50	Glioblastoma	4	Astrocytoma	4	Frontal lobe	Unmethylated	Unknown	Unknown	Unknown	Yes	0.78	Yes	1	18.2333	Progression	21.3333	Survive	35.4333
11	48	Male	90	Glioblastoma	4	Oligodendroglioma	1	Frontal lobe	Methylated	Yes	Mutant	Unknown	No	0.97	No		5.4	Progression-free		Dead	6.53333
12	48	Male	100	Glioblastoma	4	Astrocytoma	4	Frontal lobe	Methylated	Yes	Unknown	Unknown	Yes	0.9	Yes	1	29.37	Progression-free		Survive	30.5333
13	47	Female	100	Glioblastoma	4	Astrocytoma	4	Frontal lobe	Unmethylated	Yes	Unknown	Unknown	Yes	0.97	No		7.86667	Progression-free		Dead	10.7
14	56	Male	90	Diffuse midline gliomas	4	Diffuse midline gliomas	4	Thalamus	Unmethylated	No	Wild-type	Non co-deleted	No	1	Yes	1	11.7667	Progression-free		Dead	16.3
15	33	Male	100	Diffuse midline gliomas	4	Diffuse midline gliomas	4	Suprasellar	Unknown	Unknown	Wild-type	Unknown	No	0.96	No		7.96667	Progression-free		Dead	9.1
16	67	Male	50	Glioblastoma	4	Glioblastoma	4	Basal ganglia	Unmethylated	Unknown	Wild-type	Non co-deleted	Yes	1	No		1.1	Progression-free		Dead	15.9667
17	45	Female	100	Glioblastoma	4	Astrocytoma	4	Frontal lobe	Methylated	Yes	Unknown	Unknown	Yes	0.97	Yes	1	10.6	Progression	11.9667	Dead	23.2333
18	59	Male	100	Glioblastoma	4	Astrocytoma	3	Frontal lobe	Methylated	Yes	Mutant	Unknown	No	0.89	Yes	1	14	Progression	22.67	Dead	27.6
19	56	Male	100	Glioblastoma	4	Glioblastoma	4	Temporal lobe	Unmethylated	Yes	Wild-type	Unknown	Yes	0.89	Yes	1	14.6	Progression	14.2	Dead	17.6667
20	55	Female	100	Glioblastoma	4	Glioblastoma	4	Parietal lobe	Methylated	Unknown	Wild-type	Unknown	Yes	0.8	Yes	1	19.5	Progression	7.46667	Dead	24.9667
21	44	Female	100	Diffuse midline gliomas	4	Diffuse midline gliomas	4	Basal ganglia	Methylated	Unknown	Wild-type	Unknown	No	0.94	No		2.13	Progression	15.73	Dead	23.93
22	46	Male	60	Glioblastoma	4	Glioblastoma	4	Frontal lobe	Unmethylated	Unknown	Wild-type	Unknown	Yes	0.93	No		3.8	Progression-free		Survive	23.2333
23	56	Male	90	Glioblastoma	4	Glioblastoma	4	Occipital lobe	Methylated	Unknown	Wild-type	Unknown	Yes	0.89	Unknown		5.3	Progression-free		Dead	10.1
24	62	Male	90	Glioblastoma	4	Glioblastoma	4	Occipital lobe	Methylated	Unknown	Wild-type	Unknown	Yes	0.95	No		2.96667	Progression	5.97	Dead	21.47
25	56	Male	70	Glioblastoma	4	Glioblastoma	4	Parietal lobe	Unmethylated	Unknown	Wild-type	Unknown	Yes	0.93	No		5.56667	Progression-free		Dead	14.3667
26	52	Male	100	Glioblastoma	4	Glioblastoma	4	Frontal lobe	Methylated	Unknown	Wild-type	Unknown	Yes	1	Yes	1	12.8	Progression	25.5667	Dead	33.24
