# Supplementary material for: Tumor treating fields for newly diagnosed high‐grade glioma based on the criteria of 2021 WHO CNS5: A retrospective analysis of Chinese patients in a single center
Source: Cancer Med. 2024 Jun 10;13(11):e7350. doi: 10.1002/cam4.7350 (PMC11165168; doi:10.1002/cam4.7350)
Supplement: Supplementary file 2 — Table S2. [file CAM4-13-e7350-s002.xlsx]

## Sheet: Sheet1
ID	Age	Sex	Preoperative KPS	Pathological type(2016)	WHO Grade(2016)	Pathological type(2021)	WHO type(2021)	Location	MGMT promoter methylation	EGFR amplification, overexpression or rearrangement	IDH1/2 Mutation status	1p/19q deletions	TERT promoter mutation	PFS Status	PFS, months	OS Status	OS, months
1	55	Female	100	Glioblastoma	4	Glioblastoma	4	Temporal lobe	Unmethylated	Unknown	Wild-type	Non co-deleted	Yes	Progression	5.13333	Dead	7.46667
2	60	Male	90	Glioblastoma	4	Astrocytoma	4	Temporal lobe	Unmethylated	Unknown	Unknown	Unknown	Yes	Progression	18.3333	Dead	19.6
3	56	Female	90	Anaplastic astrocytoma	4	Glioblastoma	4	Thalamus	Methylated	Unknown	Wild-type	Unknown	Yes	Progression	11.9667	Dead	14.6667
4	67	Female	90	Glioblastoma	4	Glioblastoma	4	Parietal lobe	Methylated	Unknown	Wild-type	Unknown	No	Progression	20.6667	Dead	21.5333
5	56	Female	100	Glioblastoma	4	Glioblastoma	4	Frontal lobe	Unmethylated	Unknown	Wild-type	Unknown	Yes	Progression	14.6667	Dead	21.3333
6	53	Female	100	Glioblastoma	4	Glioblastoma	4	Basal ganglia	Unmethylated	Unknown	Wild-type	Unknown	Yes	Progression	4.73333	Dead	13.5
7	65	Female	90	Glioblastoma	4	Glioblastoma	4	Insula	Unknown	Unknown	Wild-type	Unknown	Unknown	Progression	6.4	Dead	7
8	48	Male	100	Glioblastoma	4	Astrocytoma	4	Frontal lobe	Methylated	Unknown	Unknown	Unknown	Yes	Progression	9.56667	Dead	22.2667
9	60	Male	90	Diffuse midline gliomas	4	Diffuse midline gliomas	4	Thalamus	Methylated	Unknown	Wild-type	Unknown	No	Progression	4.23333	Dead	21.4667
10	52	Male	100	Glioblastoma	4	Glioblastoma	4	Temporal lobe	Methylated	Unknown	Wild-type	Unknown	Yes	Progression	4.63333	Dead	8.43333
11	23	Male	70	Glioblastoma	4	Glioblastoma	4	Frontal lobe	Unmethylated	Unknown	Wild-type	Unknown	No	Progression	14.1667	Dead	15.4
12	79	Male	60	Glioblastoma	4	Astrocytoma	3	Frontal lobe	Methylated	Yes	Mutant	Unknown	Yes	Progression	9	Dead	20.3667
13	31	Female	100	Diffuse midline gliomas	4	Diffuse midline gliomas	4	Thalamus	Unmethylated	Yes	Unknown	Unknown	Unknown	Progression	4.96667	Dead	14.6
14	41	Male	90	Anaplastic astrocytoma	3	Glioblastoma	4	Frontal lobe	Methylated	Yes	Wild-type	Unknown	Yes	Progression	6.5	Dead	13.4
15	55	Male	100	Glioblastoma	4	Astrocytoma	4	Frontal lobe	Unmethylated	Yes	Unknown	Unknown	Yes	Progression	8.03333	Dead	11.6667
16	54	Female	100	Anaplastic astrocytoma	3	Glioblastoma	4	Temporal lobe	Methylated	Unknown	Wild-type	Unknown	Yes	Progression	7.23333	Dead	12.3667
17	71	Male	90	Glioblastoma	4	Glioblastoma	4	Frontal lobe	Unmethylated	Unknown	Wild-type	Non co-deleted	No	Progression	16.4	Dead	18.9333
18	33	Female	100	Glioblastoma	4	Astrocytoma	4	Frontal lobe	Unmethylated	Yes	Unknown	Non co-deleted	Yes	Progression	13.0333	Dead	26.1333
19	67	Male	100	Glioblastoma	4	Glioblastoma	4	Frontal lobe	Methylated	No	Wild-type	Unknown	Yes	Progression	8.03333	Dead	18.6
20	70	Male	80	Glioblastoma	4	Astrocytoma	4	Occipital lobe	Unknown	Unknown	Unknown	Unknown	Unknown	Progression	10.7	Dead	15.8667
21	55	Male	100	Anaplastic astrocytoma	3	Glioblastoma	4	Basal ganglia	Methylated	Unknown	Wild-type	Unknown	Yes	Progression	10.9667	Dead	16.0667
22	74	Male	80	Glioblastoma	4	Glioblastoma	4	Parietal lobe	Unmethylated	Yes	Wild-type	Unknown	Yes	Progression	15.5	Dead	17.4
23	62	Female	100	Glioblastoma	4	Glioblastoma	4	Temporal lobe	Unmethylated	Unknown	Wild-type	Unknown	Yes	Progression	7.56667	Dead	18.0667
24	66	Male	90	Glioblastoma	4	Glioblastoma	4	Frontal lobe	Methylated	Unknown	Wild-type	Unknown	Yes	Progression	13.4667	Dead	18.7
25	76	Male	80	Glioblastoma	4	Glioblastoma	4	Frontal lobe	Methylated	Unknown	Wild-type	Unknown	No	Progression	10.4	Dead	14.6667
26	47	Female	100	Anaplastic astrocytoma	3	Astrocytoma	3	Frontal lobe	Unmethylated	Yes	Mutant	Non co-deleted	No	Progression-free	14.9667	Survive	14.9667
